# Supplementary material for: Three Years of Continuous Vital Signs Monitoring on the General Surgical Ward: Is It Sustainable? A Qualitative Study
Source: J Clin Med. 2024 Jan 13;13(2):439. doi: 10.3390/jcm13020439 (PMC10816891; doi:10.3390/jcm13020439)
Supplement: Supplementary file 1 [file jcm-13-00439-s001.zip]

Archive with 3 entries (3 files):
- Sup S1 - Graphical presentation of the Visi Mobile.pdf
- Sup S2 - Interview guides.pdf
- Sup S3 - Gagnon's  list of factors.pdf
